# Supplementary material for: Integrated Process Model Applications Linking Bioprocess Development to Quality by Design Milestones
Source: Bioengineering (Basel). 2021 Oct 24;8(11):156. doi: 10.3390/bioengineering8110156 (PMC8614990; doi:10.3390/bioengineering8110156)
Supplement: Supplementary file 1 [file bioengineering-08-00156-s001.zip]

Archive with 1 entries (1 files):
- bioengineering-1395381-supplementary.pdf
